# Supplementary material for: Modulation of WNT and FGF18 enhances yield and subtype identity of hPSC-derived midbrain dopamine neurons
Source: J Clin Invest. 2026 May 15;136(10):e190954. doi: 10.1172/JCI190954 (PMC13178649; doi:10.1172/JCI190954)
Supplement: Supplemental table 1 [file jci-136-190954-s092.xlsx]

## Sheet: Primer for qRT-PCR
	Gene	Forward (5’ to 3’)	Reverse (5’ to 3’)
	GAPDH	ATGTTCGTCATGGGTGTGAA	AGGGGTGCTAAGCAGTTGGT
	FOXA2	CCGACTGGAGCAGCTACTATG	TACGTGTTCATGCCGTTCAT
	NURR1	CGCTTCTCAGAGCTACAGTTAC	TGGTGAGGTCCATGCTAAAC
	EN1	CTG GGT GTA CTG CAC ACG TT	GCT TGT CCT CCT TCT CGT TC
	SIX1	GGAAAGGGAGAACACCGAAA	GAATTCCTCTTCTGAGCTGGAC
	LMX1A	CAGCAGCAAGATCAGCAGAA	AGGGGTTCATGATTCCTTCC
	OTX2	AGA GGA GGT GGC ACT GAA AA	GCT GTT GTT GCT GTT GTT GG
	PAX6	GAAGGGCCAAATGGAGAAGA	GGTGCTGAAACTACTGCTGATA
	NXK2-2	CAG CGA CAA CCC GTA CAC	GAC TTG GAG CTT GAG TCC TGA
	PITX3	CCGTGTCCTGCCCTTATG	CGTGCTGTTTGGCTTTGAG
	BARHL1	CCAGAACCGCAGGACTAAAT	GACTCTGCGGGTAGAAATAAGG
	ALDHA1A	CCATAACAATCTCCTCTGCTCTG	CTCTCCCAGTTCTCTTCCATTTC
	COL1A1	CTAAAGGCGAACCTGGTGAT	TCCAGGAGCACCAACATTAC
	SLC6A3	TCAGGGAAGGTGGTATGGAT	GTATGCTCTGATGCCGTCTATG
	Gene	From QuantiTect (Qiagen)
	BARHL1	QT00214599
	SMA	QT00088102
	SIX1	QT00010584

## Sheet: Primary antibodies
		REAGENT or RESOURCE	SOURCE	IDENTIFIER
		Antibodies
		Anti-hNA	Abcam	Cat# ab190710, RRID:AB_2937055
		anti-tyrosine hydroxylase (Anti-TH)	Pel freeze	Cat# P40101-150, RRID:AB_2313713
		anti-TH	Pel freeze	Cat# P60101-150, RRID:AB_461070
		Anti-TH	Immunostar	Cat#22941, RRID:AB_572268
		Anti-FOXA2	R&D system	Cat#AF2400, RRID:AB_2294104
		Anti-human specific Ki67 (anti-hKi67)	Agilent	Cat#GA62661-2, RRID:AB_2687921
		Anti-hNCAM (human specific)	Santa Cruz	Cat# SC106, RRID: AB_627128
		Anti-Engrailed 1	Novus Biotechnology	Cat# NBP2-57757, RRID:AB_11015169
		Anti-DAT	Santa Cruz	Cat#sc-58517, RRID: AB_782391
		Sheep Anti-human Col1A1	R&D	Cat#AF6220,RRID:AB_10891543
		Anti-GIRK2	Alomone labs	Cat# APC_006-GPRRID: AB_2756604
		Anti-Calbindin	Swant	Cat#CB-38a; RRID: AB_10000340
		Anti-ALDH1A1	Santa Cruz Biotechnology	Cat# sc-22589RRID: AB_2224026
		Anti-hKu80 (human specific)	Cell signaling Technology	Cat#2180sRRID: AB_2218736
		anti-MAP2	Abcam	Cat# ab5392; RRID: AB_2138153
		anti-LMX1A	Millipore	Cat#AB10533; RRID: AB_10805970
		anti-NURR1	Perseus Proteomics	Cat# PP-N1404-00; RRID:AB_2251476
		anti-OTX2	Neuromics	Cat#GT15095-100; RRID: AB_2157174
		anti-MAP2	Sigma	Cat#M4403; RRID:AB_477171
		anti-PAX6	Covance	Cat#M4403; RRID:AB_477171
		anti-PAX6	BD-Bioscience	Cat#561462; RRID: AB_10715442
		Anti-Engrailed 1	DSHB	Cat#4G11; RRID: AB_528219
		Anti-ALDH1A1	R&D	Cat#AF5869; RRID: AB_2044597
		AlexaFluor Donkey Anti-Goat 488	Thermo Fisher Scientific	Cat#A-11055; RRID: AB_2534102
		AlexaFluor Donkey Anti-Goat 568	Thermo Fisher Scientific	Cat#A-11057; RRID: AB_142581
		AlexaFluor Donkey Anti-Goat 647	Thermo Fisher Scientific	Cat#A-21447; RRID: AB_141844
		AlexaFluor Donkey Anti-Rabbit 488	Thermo Fisher Scientific	Cat#A-21206; RRID: AB_141708
		AlexaFluor Donkey Anti-Rabbit 555	Thermo Fisher Scientific	Cat#A-31572; RRID: AB_162543
		AlexaFluor Donkey Anti-Rabbit 647	Thermo Fisher Scientific	Cat#A-31573; RRID: AB_2536183
		AlexaFluor Donkey Anti-Mouse 488	Thermo Fisher Scientific	Cat#R37114; RRID: AB_2556542
		AlexaFluor Donkey Anti-Mouse 555	Thermo Fisher Scientific	Cat#A-31570; RRID: AB_2536180
		AlexaFluor Donkey Anti-Mouse 647	Thermo Fisher Scientific	Cat#A-21235; RRID: AB_141693
