# Supplementary material for: Modulation of WNT and FGF18 enhances yield and subtype identity of hPSC-derived midbrain dopamine neurons
Source: J Clin Invest. 2026 May 15;136(10):e190954. doi: 10.1172/JCI190954 (PMC13178649; doi:10.1172/JCI190954)
Supplement: Supporting data values [file jci-136-190954-s093.xlsx]

## Sheet: Fig1C
				BOOST	BOOST+IWP2	BOOST+FGF18	BOOST+FGF18+IWP2					BOOST	BOOST+IWP2	BOOST+FGF18	BOOST+FGF18+IWP2
			FOXA2+ %	95	95	98	97				EN1+FOXA2+ %	15	15	95	89
				99	98	98	97					32	30	95	89
				89	91	88	90					18	23	84	85
				BOOST	BOOST+IWP2	BOOST+FGF18	BOOST+FGF18+IWP2					BOOST	BOOST+IWP2	BOOST+FGF18	BOOST+FGF18+IWP2
			FOXA2+ %	94.3333	94.6667	94.6667	94.6667				EN1+FOXA2+ %	21.6667	22.6667	91.3333	87.6667
			stan	4.10961	2.86744	4.71405	3.29983				stan	7.4087	6.12826	5.18545	1.88562

## Sheet: Fig 1D
	190524
	EXP164 H9D40	BOOST		BOOST FGF18
		NO	IWP2	NO	IWP2								FOXA2	LMX1A	EN1	NURR1	PITX3
	FOXA2	0.0252343	0.020872	0.025586	0.0195747							Boost	1	1	1	1	1
	LMX1A	0.153261	0.158123	0.149332	0.143578								1	1	1	1	1
	EN1	0.00295754	0.00494859	0.033415	0.0618232								1	1	1	1	1
	ALDH1A1	0.000976637	0.00453861	0.000882315	0.00176232								1	1	1	1	1
	OTX2	0.0805695	0.112014	0.137371	0.121979							Boost Plus	0.775717	0.93682	20.9036	0.626471	3.38716
	WNT1	0.00394912	0.00152195	0.00831597	0.00492								0.700792	0.64344	17.1366	1.01759	2.30025
	PAX6	0.012933	0.0169765	0.0138047	0.0130576								1.05831	0.755463	28.0677	0.819551	6.751
	NURR1	0.182954	0.171327	0.143091	0.114615								0.601024	0.778	22.3893	0.634092	4.54791
	PITX2	0.00485607	0.00373877	0.0052101	0.00377813
	PITX3	9.03493e-05	9.7041e-05	0.000253264	0.000306028
	PHOX2A	4.06098e-05	3.50144e-05	6.5869e-05	0.00010073
							D25					Ave	FOXA2	LMX1A	EN1	NURR1	PITX3
												Boost	1	1	1	1	1
												Boost Plus	0.78396	0.778431	22.1243	0.774426	4.24658
	190811											Stan
	EXP168D42H9		IWP2 IuM		XAV 10uM			FGF18 100ng/ml (12-16)				Boost	0	0	0	0	0
		BOOST	IWP2 10-16	IWP2 12-16	XAV 10-16	XAV 12-16	IWP2Chir3 12-16	BOOSTFGF18	IWP2 10-16			Boost Plus	0.170085	0.104687	3.92944	0.160274	1.64998
	FOXA2	0.0222133	0.0170435	0.0142588	0.0151829	0.0154884	0.0165008	0.0127426	0.0085513
	LMX1A	0.0904349	0.0869551	0.0751692	0.0745033	0.0666103	0.0736914	0.054122	0.0461998
	EN1	0.00282861	0.00319244	0.00200603	0.00262213	0.00135735	0.00219565	0.023647	0.0386603
	ALDH1A1	0.000673306	0.000750185	0.000843712	0.000570268	0.000496745	0.000288223	0.000409971	0.000423457
	PITX3	0.00012795	0.000109955	0.000132334	0.00011964	0.000107955	9.27298e-05	0.000213184	0.000208001
	NURR1	0.213007	0.163546	0.145466	0.12588	0.134149	0.134936	0.1029	0.0712657
	WNT1	0.00217686	0.000699148	0.000812347	0.000538847	0.000733136	0.00153001	0.00113663	0.00069509
	LMO3	0.248821	0.234017	0.234384	0.203021	0.238576	0.265698	0.196932	0.154916
	SIM1	8.75184e-05	6.48139e-05	3.91646e-05	5.46616e-05	3.09551e-05	7.57096e-05	9.00737e-05	5.80703e-05
	POU4F1	0.00024215	0.000498813	0.000362154	0.000363073	0.000274552	0.00023239	0.000735469	0.00173834
	PHOX2A	4.84906e-05	6.41125e-05	5.03971e-05	5.88243e-05	4.50836e-05	4.83279e-05	6.12872e-05	7.29184e-05
	SIX1	2.8948e-05	3.33126e-05	5.47402e-05	3.96987e-05	3.27721e-05	3.36877e-05	8.65208e-05	5.07875e-05
	BARHL1	0.000402431	0.000131422	0.000157187	0.000150507	0.000185613	0.000373151	0.000393737	0.000302057
	PAX6	0.00463367	0.00637446	0.00515489	0.00438981	0.00275325	0.00381585	0.0031989	0.00628417
	190815
	EXP167D42H9		IWP2 IuM			XAV 10uM	RSPOD2 0.7	FGF18 100ng/ml (12-16)
		BOOST	IWP2 10-16	IWP2 12-16	IWP2 14-16	XAV 10-16	RSPON2	BOOSTFGF18	IWP2 10-16
	FOXA2	0.0206579	0.0172797	0.0178678	0.022016	0.0203273	0.017939	0.0210333	0.0199967
	LMX1A	0.101099	0.112612	0.100971	0.113887	0.11083	0.0942409	0.0941747	0.0868357
	EN1	0.00224785	0.00369542	0.00155247	0.00245333	0.00324728	0.0022204	0.0333405	0.0551726
	NURR1	0.206968	0.168327	0.184183	0.229095	0.175271	0.175643	0.162351	0.147448
	ALDH1A1	0.00123274	0.00211774	0.00159945	0.000729322	0.0018162	0.00106669	0.000610081	0.00102941
	PITX3	6.02773e-05	7.01344e-05	4.60411e-05	7.24734e-05	7.35019e-05	6.57062e-05	0.000319713	0.000327025
	TH	0.0668249	0.0567004	0.0533509	0.0624318	0.0546037	0.0439344	0.112074	0.108596
	PITX2	0.136465	0.133736	0.157398	0.156238	0.138698	0.149373	0.0920089	0.0722892
	SIX1	7.20714e-05	5.99076e-05	4.50504e-05	7.29482e-05	6.46423e-05	9.33475e-05	0.000269516	0.000146212
	SIM1	6.42749e-05	6.64617e-05	7.53283e-05	8.451e-05	5.54394e-05	4.38908e-05	6.87811e-05	4.82921e-05
	POU4F1	8.92911e-05	0.000170788	0.000110949	9.1958e-05	0.000183048	0.000113692	0.00135043	0.000891107
	PHOX2A	2.74257e-05	3.23666e-05	3.10913e-05	3.14973e-05	3.66743e-05	3.31054e-05	4.34173e-05	3.40706e-05
	SMA	0.00104714	0.000881361	0.000748692	0.000524534	0.00103106	0.000497148	0.00102211	0.00104852
	VGLUT1	0.0497352	0.0456593	0.0498428	0.0504344	0.0447451	0.040535	0.0662104	0.0624474
	191016
	EXP171 H9D42
		Non-Sort
		Boost	IWP2	FGF18	FGF18 IWP2
	FOXA2	0.0241554	0.022685	0.030836	0.014518
	EN1	0.002142	0.000847978	0.0780364	0.047958
	NURR1	0.232066	0.207819	0.329819	0.147151
	PITX3	0.000140321	0.000156973	0.000428882	0.000638166
	ALDH1A1	0.00107072	0.00286138	0.00082226	0.000830443
	CALB1	0.0746294	0.0819341	0.106602	0.0717245
	SIX1	2.88775e-05	3.89315e-05	7.15253e-05	7.03839e-05
	SMA1	0.000729602	0.000591416	0.00184495	0.000498386
	SIM1	0.00011542	9.0772e-05	0.000161579	4.81665e-05
	PHOX2A	1.49638e-05	8.29855e-06	2.70786e-05	1.55791e-05
	POU4F1	0.000603409	0.000732299	0.00397127	0.00504279
	DAT1	0.0018912	0.00206613	0.018118	0.00883703
	VMAT2	0.0123254	0.0102185	0.128269	0.0805375
	CCK	1.76826e-05	1.65279e-05	7.60116e-05	8.27931e-05
	LMO3	0.541597	0.640613	0.574603	0.396414
	SOX6	0.00255413	0.00234087	0.00398561	0.00196389
	OTX2	0.0184578	0.0175277	0.066435	0.0397114
	NDNF	0.00336658	0.00351274	0.0181212	0.0127011
	VGLUT2	0.0987578	0.0435482	0.0826019	0.0691956
	LMX1A	0.181751	0.168256	0.209286	0.113039
	PITX2	0.346815	0.306419	0.320217	0.199757
	PAX6	0.0122142	0.0144634	0.0106253	0.00656538
	200119
	EXP182	SOX6 D16			SOX6 D60
		BOOST	FGF18/IWP2	FGF18	BOOST	FGF18/IWP2	FGF18
	FOXA2	0.0364567	0.0335084	0.0410677	0.026476	0.0253754	0.0151504
	EN1	0.00935808	0.026248	0.0297169	0.00673335	0.0455877	0.0352581
	NURR1	0.0172911	0.0144671	0.0191258	0.143924	0.11839	0.0706789
	PITX3	0.000132869	3.39813e-05	3.42422e-05	2.32868e-05	0.000131536	0.000118944
	ALDH1A1	0.000766617	0.00124506	0.000997149	0.000609454	0.000432583	0.000238379
	CALB1	0.121612	0.180773	0.0860774	0.152049	0.359356	0.52328
	DAT1	0.000182159	9.43719e-05	0.000185921	0.00257102	0.00173856	0.00147569
	LMX1A	0.137365	0.157227	0.156398	0.0786652	0.0647977	0.0425752
	SIM1	0.000991497	0.000843865	0.000735525	4.21936e-05	5.45718e-05	0.00049465
	PHOX2A	0.000137613	0.00025668	0.000190452	3.05573e-06	1.32419e-05	2.77718e-05
	POU4F1	0.00069158	0.000327492	0.000428072	0.00185527	0.00992514	0.0140565
	VGLUT2	0.0145449	0.00503905	0.00356854	0.0857546	0.0939007	0.0860464
	LMO3	0.0525365	0.0523451	0.0464186	0.266624	0.172935	0.126237
	MKI67	0.067898	0.0448228	0.0514462	0.00279967	0.00482587	0.00590217
	PITX2	0.0281418	0.0246651	0.0276865	0.120114	0.049506	0.0422734
	SMA1	0.00028584	0.00188718	0.00119956	0.00617822	0.00662175	0.0120149
	SIX1	0.000427943	0.000320131	0.000407484	0.000170127	0.000307888	0.000319504
	PAX6	0.00860204	0.00716247	0.00820648	0.00896455	0.00527294	0.00770886
	OTX2	0.343876	0.590491	0.497806	0.0213839	0.0490828	0.0384878
	GBX2	0.000437057	0.00036544	0.000413829	0.000881233	0.00157821	0.00245014
	SOX6	0.0262951	0.0491784	0.0404265	0.00197816	0.0026377	0.00370655

## Sheet: Fig. 1F
		PITX3 (day35)			PITX3 (day45)
		Boost	Boost+		Boost	Boost+
		0	2		0	0
		0	1		0	0
		0	0		1	6
		0	6		2	0
		0	0		0	0
		0	0		0	1
		0	0		0	0
		0	0		0	0
		0	1		0	0
		0	2		0	0
		0	0		0	1
		0	2		1	0
		0	0		0	1
		0	0		2	0
		0	2		0	0
		0	0		0	0
		1	0		1	0
		0	5		1	0
		0	0		1	0
		0	0		1	0
		0	0		0	4
		0	1		0	0
		0	1		0	0
		0	2		0	1
		0	4		0	0
		0	1		0	0
		0	1		0	0
		0	3		0	0
		0	2		0	0
		0	1		0	0
		0	0		0	0
		0	0		0	0
		0	0		0	0
		0	9		0	0
		0	1		0	0
		1	1		1	2
		1	0		0	0
		1	1		1	0
		0	2		1	0
		0	0		0	4
		0	0		0	0
		0	3		0	0
		0	0		0	0
		0	1		0	0
		1	1		0	0
		0	0		0	0
		0	1		0	1
		0	0		0	0
			1		0	0
			0		0	4
			8		0	1
					1	0
					0	0
					0	0
					0	1
					0	1
					0	1
					0	0
					0	0
					1	0
					0	0
					0	0
					0	0
					0	0
					0	2
					0	1
					0	1
					0	0
					0	0
					0	0
						0
						0
						0
						0
						0
						0
						0

## Sheet: Fig. 1G
					Boost	Boost+			Boost	Boost+			Boost	Boost+			Boost	Boost+			Boost	Boost+			Boost	Boost+
				FOXA2	1	0.622909		LMX1A	1	0.648671		EN1	1	55.8391		NURR1	1	1.00106		PITX3	1	7.4879		DAT	1	10.5814
					1	0.813924			1	0.62673			1	97.6978			1	1.03548			1	3.51153			1	15.4648
					1	1.08856			1	1.07584			1	26.0768			1	1.16302			1	3.65624			1	8.01228
					48e-184+ sorted DA neuron at day40
							FOXA2	LMX1A	EN1	NURR1	PITX3	DAT1
						Boost	1	1	1	1	1	1
						Boost+	0.841797	0.783749	59.8712	1.06652	4.88522	11.3528
						Stan	0	0	0	0	0	0
							0.234072	0.253201	35.9804	0.0853222	2.25514	3.78565

## Sheet: Fig.2A
	Boost	7.26667	5.99167	4.425	3.21667	3.18333	2.70833	2.575	2.53333	2.06667	2.025	1.55	1.375	1.11667	1.075	1.06667	1.025	0.958333	0.958333	0.933333	0.875	0.866667	0.783333	0.783333	0.741667	0.733333	0.725	0.725	0.716667	0.716667	0.683333	0.675	0.675	0.658333	0.608333	0.558333	0.55	0.541667	0.508333	0.5	0.5	0.491667	0.491667	0.483333	0.475	0.458333	0.45	0.441667	0.4
	Boost+	17.2083	13.5167	12.775	12.5083	7.33333	6.53333	5.025	4.63333	4.23333	3.71667	3.53333	3.01667	2.89167	2.46667	2.10833	2.06667	2.05833	1.86667	1.75	1.71667	1.58333	1.55833	1.5	1.44167	1.38333	1.30833	1.26667	1.24167	1.20833	1.05833	1.01667	0.966667	0.95	0.941667	0.883333	0.875	0.858333	0.85	0.841667	0.816667	0.808333	0.791667	0.775	0.741667	0.725	0.7	0.675	0.658333
[truncated: 80 more columns]

## Sheet: Fig 2B
	Intracellular								Extraceullular
	Boost			Boost+					Boost			Boost+
	Ctrl	KCl	KCl; 0mM Ca2+	Ctrl	KCl	KCl; 0mM Ca2+			Ctrl	KCl	KCl; 0mM Ca2+	Ctrl	KCl	KCl; 0mM Ca2+
	779.9	862.6		4407	3886.9				117.7	659.1		195.6	2457.2
	736.7	902.1		3839.7	3597.5				59.7	685.3		199.3	2305.5
	750.2	857		3715.5	3499.3				66.3	621.5		215.6	2442.3
	796	769.1		3643.5	3025.4				49.7	608.2		246.5	2363.7
	904	818.7		3851.6	3158				89.6	547		215.5	2357.2
	649.1	755.9		4131.6	2954.4				93.6	578.2		271.7	1782.8
	741.2	938.7	846.7	4077.8	3505.4	3890.9			39.7	736.7	194.2	220	2711.3	654.4
	872.7	910.4	875.3	4263	2912.2	3543.1			63.9	669.8	120.4	265	2687.7	593
	899.6	919.4	799.3	4342	3244	3867.2			89.8	635	107.3	352.1	2875.9	733.3
	765.6	956.5	898.8	4350.1	3807	4371.9			57.2	932.7	73.8	349.2	3169.8	806.5

## Sheet: Fig 2C
		Boost	Boost+
		-29.4418	-22.9306
		-49.5252	-48.1582
		-32.472	-38.827
		-43.7178	-55.8464
		-43.9559	-33.862
		-44.132	-47.5197
		-52.1529	-59.4948
		-53.6774	-47.8793
		-62.2799	-41.178
		-53.5247	-47.8793
		-57.1416
		-54.9622
		-47.6594
		-33.2402

## Sheet: Fig 2D
		Boost	Boost+
		1333.04	1025.35
		1138.25	2522.77
		591.269	339.927
		2929.14	183.787
		2501.34	1022.53
		1191.31	739.062
		722.224	592.632
		2357.3	1106.37
		1529.69	2774.71
		500.422	1106.37
		1643.22
		1888.12
		1317.48
		1710.91

## Sheet: Fig 2E
		Boost	Boost+
		13.0971	39.8762
		19.9565	61.7884
		16.9664	36.8553
		16.1856	17.2953
		28.7838	20.021
		19.1038	29.0888
		11.7501	25.4738
		31.2516	24.7048
		20.9934
		25.0853
		32.2307
		31.3756

## Sheet: Fig 2F
		Boost	Boost+
		5.316587*	4.36783
		1.25968	3.75308
		0.886346	0.731805
		1.6447	1.38518
		1.21477	2.68717
		1.25888	0.210819
		1.67886
		1.05312
		0.919567
		0.480049

[truncated: 8 more sheets: Fig 2H, Fig 2I, Fig 4G, Fig S1A, Fig S1B, Fig. S1E, Fig. S1F, Fig. S1H]
